# Supplementary material for: The Use of PGPB to Promote Plant Hydroponic Growth
Source: Plants (Basel). 2022 Oct 20;11(20):2783. doi: 10.3390/plants11202783 (PMC9611108; doi:10.3390/plants11202783)
Supplement: Supplementary file 1 [file plants-11-02783-s001.zip]

Archive with 1 entries (1 files):
- plants-1947526-supplementary.pdf
